# Supplementary material for: Expanding cross-presenting dendritic cells enhances oncolytic virotherapy and is critical for long-term anti-tumor immunity
Source: Nat Commun. 2022 Nov 22;13:7149. doi: 10.1038/s41467-022-34791-8 (PMC9684150; doi:10.1038/s41467-022-34791-8)
Supplement: Supplementary file 3 — Source Data [file 41467_2022_34791_MOESM3_ESM.xlsx]

## Sheet: Figure 1
Figure 1b
Fold MFI
HLA-DR				HLA-ABC				CD86				CD80				CD40				PDL1
No NDV	1 MOI NDV	10 MOI NDV		No NDV	1 MOI NDV	10 MOI NDV		No NDV	1 MOI NDV	10 MOI NDV		No NDV	1 MOI NDV	10 MOI NDV		No NDV	1 MOI NDV	10 MOI NDV		No NDV	1 MOI NDV	10 MOI NDV
1	1.31	1.34		1	1.48	1.76		1	1.48	2.4		1	1.13	1.25		1	1.21	1.32		1	1.58	1.66
1	1.08	1.03		1	1.31	1.38		1	1.16	1.58		1	1.08	1.22		1	0.95	0.87		1	1.27	1.27
1	1.74	1.99		1	1.83	1.55		1	1.39	1.65		1	1.38	1.51		1	1.4	1.36		1	2.24	2.46
1	1.36	1.57		1	1.37	2.11		1	0.93	1.01		1	0.96	0.91		1	1	0.96		1	2	2.64
1	1.23	3.41		1	1.46	3.87		1	1.09	2.48		1	1.27	2.55		1	1.73	3.18		1	1.96	7.04
1	1.32	1.19		1	1.12	1.09		1	1.24	1.21		1	0.99	1.06		1	1.11	1.05		1	1.55	1.48
1	1.07	1.21		1	1.26	1.37		1	1.09	1.06		1	0.9	0.88		1	1.02	0.87		1	1.24	1.6
1	1.05	0.98		1	1.17	1.1		1	1.26	1.19		1	0.91	0.88		1	1.09	1.03		1	1.2	1.16
1	0.98	0.93		1	0.95	0.83		1	1.35	1.39		1	0.98	0.92		1	0.98	0.93		1	1.07	0.97
1	1.06	0.99		1	1.05	0.98		1	1.21	1.48		1	1.07	1.22		1	0.93	0.92		1	1.18	1.09
1	1.38	1.35		1	1.11	1.38		1	1.31	1.61		1	0.53	0.65		1	1.42	1.45		1	1.81	2.23
1	1.15	1.33		1	2.06	2.73		1	1.52	1.68		1	1.42	1.47		1	1.25	1.32		1	1.58	2.15
1	0.9	0.84		1	1.45	1.42		1	2.06	1.97		1	1.07	1.21		1	1.09	1.02		1	0.9	0.91
1	0.92	1.19		1	1	1.29		1	1.02	1.24		1	1.16	1.1		1	1.04	1.13		1	1.16	1.56
1	1.74	1.28		1	2.15	1.38		1	1.99	1.85		1	1.39	1.42		1	1.57	1.35		1	2.41	1.72
1	3.25	4.8		1	4.47	7.28		1	2.23	3.23		1	1.37	1.68		1	1.39	1.83		1	5.4	9.88
1	1.13	1.54		1	1.4	1.65		1	1.92	2.32		1	1.14	1.14		1	1.17	1.31		1	1.3	1.89
1	1.09	1.84		1	1.11	2.18		1	2.2	2.73		1	1.04	1.2		1	1.17	1.08		1	1.23	2.84
1	0.94	1.21		1	1.25	1.9		1	0.85	1.26		1	0.78	1.11		1	1.58	2.09		1	1.09	1.68
1	0.904	0.895		1	0.966	1.041		1	-0.0555	-0.0765		1	0.952	0.99		1	0.151	-2.328		1	0.929	0.895
1	1.046	1.179		1	1.028	1.038		1	1.161	1.457		1	1.028	1.084		1	0.154	-0.148		1	1.07	1.179
1	1.358	1.177		1	1.083	1.1		1	1.398	1.63		1	1.262	1.157		1	1.752	1.66		1	1.354	1.177
1	0.967	1.009		1	1.068	1.187		1	0.371	0.474		1	0.958	0.95		1	1.037	0.768		1	1.006	1.009
1	1.023	1.005		1	1.176	1.205		1	1.467	1.882		1	1.15	1.081		1	1.055	1.04		1	1.076	1.005
1	0.964	0.944		1	0.97	0.949		1	1.507	1.957		1	1.017	0.971		1	0.958	0.824		1	0.967	0.944
1	1.051	1.192		1	1.063	1.077		1	1.036	1.436		1	1.07	1.07		1	1.24	1.09		1	1.089	1.192
1	1.063	1.251		1	1.047	1.007		1	1.16	1.06		1	1.12	1.079		1	0.973	0.853		1	1.092	1.251
1	1.176	1.332		1	0.864	1.204		1	0.716	1.117		1	0.854	0.876		1	0.52	0.987		1	1.15	1.332
Figure 1c
Fold MFI
SUDHL4		HLA-ABC				CD80							A20		H2kD		CD80
24h	No NDV	1	1	1	1	1	1	1	1	1	1		24h	No NDV	1	1	1	1	1
	1 MOI	1.19	1.05	1.11	0.93	1.02	1.14	1.27	1.13	1.08	0.9			1 MOI	1.15	1.225	1.025	0.665	0.705
	10 MOI	1.25	1.6	1.84	1.4	1.29	1.91	1.41	2.12	1.13	1.02			10 MOI	0.845	1.33	1.035	0.245	0.74
48h	No NDV	1	1	1	1	1	1	1	1	1	1		48h	No NDV	1	1	1	1	1
	1 MOI	3.76	3.35	2.98	3.36	1.59	0.69	1.76	1.6	1.39	1.96			1 MOI	1.725	2.98	1.41	1.305	1.365
	10 MOI	4.46	6.85	5.81	5.81	1.8	1.21	2.82	4.08	3.96	5.02			10 MOI	2.665	3.84	1.695	1.515	1.32
72h	No NDV	1	1	1	1			1	1	1	1		72h	No NDV	1	1	1	1	1
	1 MOI	3.29	2	3.22	2.99			2.08	1.84	2.2	1.67			1 MOI	3.365	3.415	1.745	1.73	1.62
	10 MOI	3.51	6.42	4.68	4.67			4.03	5.12	4.47	4.64			10 MOI	6.33	5.465	2.325	2.47	2.085
Figure 1e
IFNy		No NDV			1 MOI			10 MOI
	5:1	13.56	19.49	1.99	48.95	58.04	28.17	43.72	55.11	36.84
	10:1	21.65	13.03	3.83	42.15	57.99	34.25	44.74	54.5	38.98
Tumor killing		No NDV			1 MOI			10 MOI
	5:1	0.4388	0.7976	0.932	0.009	0.1577	0.348	0.0049	0.0256	0.3762
	10:1	0.2711	0.598	0.7813	0.0012	0.0112	0.0568	0.0019	0.008	0.0562
Figure 1g
Proliferation	No NDV				1 MOI				10 MOI
No stim	0.19	0.36	2.05	2.18	0.2	0.24	2.66	2.72	0.18	0.31	2.93	3.37
+Blina	25.9	20.89	14.33	10.63	38.96	40.84	30.56	24.2	61.3	64.32	29.85	38
IFNy	No NDV				1 MOI				10 MOI
No stim	0.19	0.36	0.07	0.13	0.2	0.24	0.09	0.04	0.18	0.31	0.11	0.18
+Blina	25.9	20.89	3.4	1.74	38.96	40.84	7.07	8.4	61.3	64.32	6.76	18.93
Tumor killing	No NDV				1 MOI				10 MOI
No stim	0.6572	0.5686	0.7065	0.6792	0.5235	0.4458	0.7157	0.8263	0.4874	0.2149	0.6903	0.7163
+Blina	0.2157	0.1767	0.3615	0.6113	0.1615	0.1244	0.2152	0.4426	0.0316	0.0248	0.1925	0.3564
Figure 1i
CD69 MFI	Untr	NDV
	12433.2	33285.1
	19281.2	27688.3
	16554.5	21119.3
	10982.4	20214.1
	14618.4
Figure 1j
Tumor volume (mm3)
Days	Untreated (Wt)												NDV (Wt)
8	53.3	71.1	119.3	48.2	166.4	156.9	130.2	61.2	73.9	77	65.5	57	118.8	64	69.8	104.7	102.8	38.7	53.2	101.5	80.7	40.9	64.1
10	62.2	113.8	120.2	53.8	112.9	118.6	66.2	127.7	89.2	77	55.3	54	67.5	38.5	50.3	67.3	97.7	47.5	47.5	28.6	43	38.6	30
12	104.1	332.4	242.5	128.5	255.5	178.6	61	195.8	166.2	68.6	120.1	133.4	196	118.5	118.8	75	79.3	68.6	64.7	15	79.7	101.8	25.5
14	109.3	363.9	312.1	195	472.4	189.7	41.8	186.5	214.2	56.5	172.6	195.3	197.1	63	136.2	66.2	48.4	40.9	21.1	0	112.8	77.8	0
17	175.4	577.7	482.4	531.4	911.1	192.7	13	210.9	303.5	35.4	187.7	409.2	192.6	119.7	131.9	24.4	20.5	25	0	0	63.5	81.1	0
19	301.2	972.6	866.9	1026.6	1771.2	349.8	0	232.3	452.6	11	351.4	941	226.8	162.6	205	0	0	24	0	0	33.3	139	0
21	351.6	1485.8	1420	1720.5	4018.5	609	0	313.8	722.5	0	422	897.8	150.2	224.6	209.9	0	0	20.3	0	0	47.4	143.9	0
24	375.3	2066.7	1868.2	3912.3	5405.7	628.3	0	289.9	878.2	0	749.8	3401.5	171.2	189.5	354.4	0	0	13.8	0	0	0	79.5	0
26	315.2	4244.4	2778.3	4739.8		889	0	448.9	1551.6	0	1084.1		185.9	198.8	348.8	0	0	9.8	0	0	0	87.8	0
28	446.9					1664.1	0	434.2	1993.2	0	1577.5		149.7	228.1	461.4	0	0	19.5	0	0	0	96.7	0
31	627.7						0	617.1		0	1967.3		121.5	362.4	1463.9	0	0	22.4	0	0	0	88.4	0
33	892						0			0	2613.6		136.9	380.7	1833.3	0	0	37.5	0	0	0	100.9	0
35	1157						0			0	3995.1		149.8	423.8	3024	0	0	32.3	0	0	0	135.7	0
38	2328.5						0			0			180.2	762.9	4790.4	0	0	70.4	0	0	0	273.9	0
40	3578.2						0			0			252	753.5		0	0	56.7	0	0	0	297.5	0
42							0			0			221.3	1190.2		0	0	102.6	0	0	0	631.7	0
45							0			0			301.4	2397		0	0	184.8	0	0	0	2649.9	0
47							0			0			157.1	4260.3		0	0	196	0	0	0	3551	0
49							0			0			491.5	5025.6		0	0	194.5	0	0	0	4836.7	0
52							0			0			804.5			0	0	275.9	0	0	0		0
56							0			0			1531.7			0	0	360	0	0	0		0
59							0			0			3572.1			0	0	718	0	0	0		0
61							0			0			5631.1			0	0	797	0	0	0		0
63							0			0			6932.3			0	0	2324.4	0	0	0		0
Figure 1k
%DCs
Tumor					TdLNs
Untr	Flt3L	NDV	NDV+Flt3L		Untr	Flt3L	NDV	NDV+Flt3L
0.2484	1.9985	0.0969	0.9759		0.2395	2.0263	0.099	1.8896
0.4573	1.9588	0.4796	1.527		0.2905	2.795	0.1762	1.109
0.2972	3.9277	0.3758	1.8281		0.2026	1.7019	0.212	1.2282
0.1914	1.9875	0.1767	2.0872		0.3867	2.5714	0.0935	1.558
0.1929			0.7342			2.6853	0.1444	1.085

## Sheet: Figure 2
Figure 2a
	Untr			Flt3L
I-Ad	No NDV	1 MOI	10 MOI	No NDV	1 MOI	10 MOI
	1	1.39	1.58	1.08	1.94	1.91
	1	1.5	1.61	1.23	1.5	1.79
	1	1.06	1.34	1.16	1.62	1.84
CD86	No NDV	1 MOI	10 MOI	No NDV	1 MOI	10 MOI
	1	4.47	4.58	2.34	5.26	4.93
	1	4.27	5.27	2.54	3.51	4.37
	1	4.79	5.25	1.77	5.07	5.19
CD40	No NDV	1 MOI	10 MOI	No NDV	1 MOI	10 MOI
	1	4.09	4.22	2.14	6.85	6.12
	1	4.16	5.73	2.46	3.74	5.19
	1	5.2	5.35	1.72	8.72	8.37
PDL1	No NDV	1 MOI	10 MOI	No NDV	1 MOI	10 MOI
	1	4.02	4.03	1.05	4.7	4.54
	1	3.91	4.65	1.51	2.78	4.02
	1	2.5	2.66	0.81	2.59	2.76
Figure 2b
HLA-DR		cDC1					cDC2
Pre	No NDV	1	1	1	1	1	1	1	1	na	1
	1 MOI	1.51	1.43	1.57	1.94	2.31	1.44	1.16	1.49	na	1.05
	10 MOI	1.73	2.48	2.47	3.78	3.53	1.52	1.88	2	na	2.12
Post	No NDV	1	1	1	1	1	1	1	1	1	1
	1 MOI	na	1.36	1.36	1.92	2.32	na	1.17	1.13	1.48	1.66
	10 MOI	1.79	2.09	2.75	2.45	3.05	1.41	1.86	1.69	1.92	2.03
CD86		cDC1					cDC2
Pre	No NDV	1	1	1	1	1	1	1	1	na	1
	1 MOI	1.72	2.3	2.46	2.41	2.75	1.88	2.61	2.58	na	1.7
	10 MOI	2.11	1.98	2.61	7.18	6.98	1.99	2.69	1.91	na	5.9
Post	No NDV	1	1	1	1	1	1	1	1	1	1
	1 MOI	na	1.93	2.26	1.88	3.58	na	1.67	1.69	1.49	2.52
	10 MOI	5.2	2.69	4.36	4.13	7.07	3.12	2.4	2.95	4.01	4.74
CD40		cDC1					cDC2
Pre	No NDV	1	1	1	1	1	1	1	1	na	1
	1 MOI	1.59	1.86	1.9	1.73	1.56	1.72	0.73	1.84	na	-0.16
	10 MOI	1.66	3.08	3.12	4.4	5	0.63	-2.06	0.38	na	3.88
Post	No NDV	1	1	1	1	1	1	1	1	1	1
	1 MOI	na	1.54	1.5	1.35	3.32	na	1.29	1.16	1.17	2.17
	10 MOI	6.54	2.23	3.49	2.23	7.3	4.46	0.87	1.59	2.09	4.87
PDL1		cDC1					cDC2
Pre	No NDV	1	1	1	1	1	1	1	1	na	1
	1 MOI	3.047	3.286	5.028	4.702	2.379	2.077	3.9	3.828	na	1.443
	10 MOI	3.838	1.579	4.94	22.852	10.184	2.353	3.393	3.842	na	2.585
Post	No NDV	1	1	1	1	1	1	1	1	1	1
	1 MOI	na	2.868	3.288	1.637	3.574	na	2.637	2.409	1.308	4.956
	10 MOI	26.552	1.487	4	7.898	9.521	7.8	2.373	2.805	4.76	28.689
Figure 2c
Fold change vs No NDV
	I-Ad			H2kD			CD86			CD40			PDL1
IgG1	1.362	1.338	1.387	2.127	2.014	2.175	3.52	3.273	3.931	3.035	2.866	3.564	3.822	3.649	4.079
aIFNAR	1.391	1.457	1.366	2.524	2.304	2.044	1.248	1.433	1.448	3.037	3.225	2.641	1.925	2.184	2.29
Figure 2d
Axl			Clec9A
No NDV	10 MOI		No NDV	10 MOI
2.18	34.47		2.29	32.9
2.14	35.1		0.37	34.87
1.97	31.13		0.7	30.89
Figure 2e
Untr		Flt3L
No NDV	+NDV	No NDV	+NDV
0.73	11.21	3.3	33.71
0.46	3.71	2.82	15.33
0.94	13.1	0.55	30.63
0.43	6.81	0.62	22.35
Figure 2f
GFP+	No NDV					1 MOI					10 MOI
cDC1	15.35	2.89	6.69	7.74	9.34	50.78	11.56	14.07	12.82	31.25	47.75	20.24	12.06	9.76	44.13
cDC2	3.88	2.1	3.83	3.22	6.72	30.1	16.67	4.88	4.87	14.26	29.78	14.35	5.98	4	17.1
MHC I Fold change
cDC1	1	1	1	1	1	2.16252	2.08727	1.53512	1.57067	0.997053	1.83837	2.88823	1.54918	1.71536	1.48877
cDC2	1	1	1	1	1	2.15406	2.0816	1.25056	1.17233	1.0992	1.96039	2.05045	1.48284	1.15443	1.47184
Figure 2g
Proliferation	No NDV							1 MOI							10 MOI
Untr	0.06	1.72	14.92	5.73	14.26	4.9	3.69	28.77	28.54	32.49	66.95	30.32	11.62	15.85	10.08	46.51	69.62	41.85	45.38	22.12	16.3
Flt3L	0.37	1	16.73	5.58	15.1	10.88	3.73	47.69	70.45	49.04	85.46	55.35	54.32	35.35	24.52	68.44	77	76	69.06	60.64	21.05
IFNy	No NDV				1 MOI				10 MOI
Untr	1.3	0	0.78	0	5.57	2.02	0.6	3.33	0.3	6.91	1.44	1.22
Flt3L	0.97	0.72	0.41	0	7.93	7.03	7.98	9.46	8.65	17.49	7	5.46
Figure 2h
Proliferation	No NDV					1 MOI					10 MOI
No SEB	1.46	1.37	0.31	1.52	3.4	2.72	0.84	0.56	2.16	4.23	2.65	1.1	0.75	2.59	4.51
+ SEB	9.42	10.66	5.04	10.07	18.43	27.88	22.53	30.27	20.15	19.16	39.51	28.13	28.94	27.38	53.42
IFNy	No NDV					1 MOI					10 MOI
No SEB	0.69	0.36	0.15	0.07	0.13	2.08	0.56	0.42	0.67	0.18	1.96	0.32	0.44	1.89	0.31
+ SEB	34.22	14.63	12.43	5.69	9.02	48.75	27.28	43.13	15.11	14.68	59.63	27.89	38.63	22.98	36.63

## Sheet: Figure 3
Figure 3b
Tumor size (mm3)
Days	Untr												Flt3L													NDV
7	53.3	71.1	119.3	48.2	166.4	156.9	130.2	61.2	73.9	65.5	57		67.3	52.7	66.8	54.1	17.9	82.8	65.7	82	61.2	71.9	80.8	67.6		112	177.4	233.2	133.6	138.4	118.9	81.5	111.6	92.7	105.6	128.5	92.1	118.8	64	69.8	104.7	102.8	38.7	26.4	53.2	101.5	80.7	40.9	64.1
9	62.2	113.8	120.2	53.8	112.9	118.6	66.2	127.7	89.2	55.3	54		71.8	49.6	31.6	43.1	35.9	112.9	58.7	129.9	103.6	119.7	180	159.4		241.7	360.4	279.7	278	176	160.6	207.5	201.7	195.8	258.7	239.9	207.3	67.5	38.5	50.3	67.3	97.7	47.5	33.7	47.5	28.6	43	38.6	30
11	104.1	332.4	242.5	128.5	255.5	178.6	61	195.8	166.2	120.1	133.4		91.1	118.8	49.5	119.8	44.2	114	80.3	248.6	150.8	94.8	197.5	124		260.5	210.9	457.7	351.6	216.5	173.2	195.2	117.4	320.8	248.8	270.5	287.6	196	118.5	118.8	75	79.3	68.6	50.4	64.7	15	79.7	101.8	25.5
13	109.3	363.9	312.1	195	472.4	189.7	41.8	186.5	214.2	172.6	195.3		100.3	152.3	26.4	322.3	49.7	90.3	58.3	373.2	295.7	114.2	208.6	77.9		430.2	311.9	710.5	243	280.8	113.3	394.7	183.6	265.7	197.9	205.4	623.7	197.1	63	136.2	66.2	48.4	40.9	46.6	21.1	0	112.8	77.8	0
15	175.4	577.7	482.4	531.4	911.1	192.7	13	210.9	303.5	187.7	409.2		137.4	287.6	0	697.4	102.6	105.4	36.7	653	215.8	72.9	256.5	46.3		149.9	469.6	888.4	327.7	225.3	0	263.2	178.5	210.3	191.5	289.1	400.8	192.6	119.7	131.9	24.4	20.5	25	0	0	0	63.5	81.1	0
17	301.2	972.6	866.9	1026.6	1771.2	349.8	0	232.3	452.6	351.4	941		259.6	616.1	0	1648.1	141.7	178.2	28.3	1156.3	149.9	92.4	416.2	36.7		103	196.2	539.9	437.4	130.5	80.6	224.6	147.8	91.3	145.5	65.1	492.2	226.8	162.6	205	0	0	24	0	0	0	33.3	139	0
20	351.6	1485.8	1420	1720.5	4018.5	609	0	313.8	722.5	422	897.8		361.9	737.2	0	2296	197.2	151.3	0	2720.6	152.3	106.6	850.8	29.7		75.3	282.2	476.7	339.7	57.3	36.6	72.6	24.8	36.4	88.6	0	571.5	150.2	224.6	209.9	0	0	20.3	0	0	0	47.4	143.9	0
22	375.3	2066.7	1868.2	3912.3	5405.7	628.3	0	289.9	878.2	749.8	3401.5		519.9	1101.1	0	5745.6	339.5	268	0	4995.5	71.8	102.3	776	12.6		35.6	177	592.3	244.8	9.1	54.1	85.8	0	26.8	37	30.6	709.6	171.2	189.5	354.4	0	0	13.8	0	0	0	0	79.5	0
Figure 3e
Tumor	XCR1+ DCs					CD11b+ DCs					DN cDCs					pDCs
Untreated	0.0485	0.0955	0.0299	0.0346	0.035	0.0565	0.1036	0.0851	0.0711	0.0528	0.1434	0.2518	0.1822	0.082	0.1029	0.0961	0.188	0.1053	0.194	0.1492
Flt3L	0.524	0.3949	0.4788	0.825	0.3277	0.8836	0.9152	0.9947	1.5338	0.7929	0.6349	0.6222	0.7519	1.5962	0.8484	0.6976	0.7872	0.7403	1.7344	0.8572
NDV	0	0.009	0.0367	0.0072		0.0231	0.009	0.0985	0.0289		0.0623	0.457	0.2351	0.1406		0.0358	0.0218	0.0411	0.0316
Flt3L+NDV	0.068	0.2335	0.1248	0.0865	0.0886	0.3844	0.5395	0.629	0.7287	0.3242	0.5293	0.713	1.0743	1.2968	0.3128	0.2892	0.37	0.3988	0.2738	0.1821
TdLNs	XCR1+ DCs					CD11b+ DCs					DN cDCs					pDCs
Untreated	0.0528	0.0485	0.0399	0.0594		0.1116	0.1339	0.0829	0.215		0.0583	0.0899	0.0702	0.0928		0.2239	0.1169	0.1676	0.1738
Flt3L	1.3191	2.0826	0.8889	1.5434	1.9819	0.4222	0.4788	0.5271	0.5427	0.3404	0.2296	0.2096	0.2146	0.3696	0.2725	0.5515	0.4425	0.8306	0.8251	0.7402
NDV	0.0431	0.0369	0.0617	0.0225	0.0441	0.0364	0.0888	0.0794	0.0364	0.061	0.0187	0.0485	0.0691	0.0329	0.0361	0.1161	0.0998	0.0706	0.0668	0.1272
Flt3L+NDV	1.1991	0.5887	0.7659	1.0628	0.473	0.4473	0.3885	0.3106	0.31	0.4102	0.226	0.1215	0.1422	0.1702	0.1885	0.3691	0.2376	0.1866	0.4099	0.2634

## Sheet: Figure 4
Figure 4c
Primary tumors
Tumor volume (mm3)	Untreated													Flt3L + NDV
D8	27.88	19.584	24.605	27.342	35.26	34.44	31.92	25.27	30.976	35.112	28.509	48.02		20.672	22.8	27.36	31.98	23.088	19.98	20.16	19.635	25.92
D10	87.48	52.8	111.6	94.55	98.658	112.2	111.186	128.96	90.801	177.45	117	161.84		18.216	66.816	15.96	23.205	36.754	23.408	33.6	17.85	19.38
D12	130.696	137.082	131.072	104.188	239.659	176.046	127.872	86.848	72.875	149.24	120.292	111.569		4.368	34.44	20.748	28.49	21.648	20.746	22.2	18.972	12.54
D14	176.12	137.082	206.955	246	237.16	490.05	311.85	169.845	124.352	92.565	197.173	139.968		6.9	32.25	10.8	2.816	44.46	0	38.829	22.016	0
D17	221.76	167.832	301.041	285.6	310.464	1008	345.42	157.08	182.754	99.297	248.455	228.001		0	10.044	0	0	0	0	0	0	0
D19	218.4	196.599	319.6	325.295	344.52	982.8	284.9	122.496	249.444	108	268.92	238.392		0	0	0	0	0	0	0	0	0
D21	237.276	231.075	347.424	356.083	415.104	1424.8	303.303	100.98	275.315	115.2	310.165	277.68		0	0	0	0	0	0	0	0	0
D24	193.596	384.12	495.72	372.416	518.175	3662.91	319.16	48.668	366.912	65.962	321.64	335.34		0	0	0	0	0	0	0	0	0
D26	250.536	565	571.487	372.372	684		322.32	41.184	454.08		329.12	427.68		0	0	0	0	0	0	0	0	0
D28	284.856	976.752	792.576	392.92	770.04		332.8	42.312	541.948		391	534.144		0	0	0	0	0	0	0	0	0
D31	359.658	1480.35	1238.96	392.92	1148.02		393.12	11.34	772.9		484.1	790.625		0	0	0	0	0	0	0	0	0
D33	446.31	1848	1273.54	413.996	1420.8		449.904	7.2	1097.6		901.552	1107.6		0	0	0	0	0	0	0	0	0
D38	718.2			791.12			996.96	0			1458	1971.65		0	0	0	0	0	0	0	0	0
D40				903.168			1216.79	0						0	0	0	0	0	0	0	0	0
D42				1450.01			1564.36	0						0	0	0	0	0	0	0	0	0
D45				2119.5				0						0	0		0	0	0	0	0	0
Systemic tumors
Tumor burden (ROI)	Untreated													Flt3L + NDV
D14	351000	363000	355000	341000	420000	334000	372000	415000	492000	362000	339000	397000		321000	291000	329000	397000	423000	363000	376000	371000	457000
D17	280000	232000	280000	280000	2800000	462000	363000	289000	338000	299000	302000	310000		301000	331000	285000	345000	385000	384000	363000	348000	386000
D19	750000	443000	662000	541000	10400000	1250000	544000	367000	487000	496000	418000	461000		558000	669000	568000	419000	509000	486000	467000	461000	345000
D21	1980000	421000	2190000	2170000	35900000	3770000	1140000	523000	1210000	312000	502000	616000		441000	1800000	462000	538000	586000	478000	424000	434000	511000
D24	2030000	325000	6350000	1920000	120000000	9530000	1320000	467000	1240000	368000	582000	552000		375000	3500000	339000	411000	509000	428000	368000	435000	343000
D26	5170000	644000	19500000	10600000	221000000		8070000	397000	2250000		1140000	971000		625000	4490000	438000	348000	325000	378000	341000	327000	305000
D28	11600000	686000	57000000	32200000	681000000		36500000	570000	5980000		5710000	1530000		564000	40800000	472000	380000	381000	356000	349000	334000	468000
D31	11700000	1050000	150000000	98000000	849000000		114000000	1170000	63800000		5690000	4280000		924000	103000000	712000	551000	527000	438000	473000	441000	443000
D33	29700000	2340000	351000000	122000000	1120000000		99500000	1350000	62100000		10300000	11200000		1120000	311000000	732000	540000	557000	526000	571000	466000	359000
D35	78400000		690000000	720000000			239000000	2130000	207000000		38500000	30100000		1510000	489000000	466000	248000	277000	377000	277000	259000	689000
D38	376000000		1350000000				375000000	1310000			62500000	79000000		1940000	827000000	1000000	605000	683000	530000	555000	641000	264000
D40			1800000000				524000000	4990000						2760000	1180000000	1280000	211000	516000	628000	563000	203000	972000
D42			2480000000				946000000	8610000						3470000	1060000000	1170000	618000	500000	614000	407000	607000	690000
D45			2810000000					6020000						230000		275000	749000	819000	775000	738000	848000	668000

## Sheet: Figure 5
Figure 5b
CD69 MFI	CD8					CD4
Untr	12272.3	19281.2	16554.5	10982.4	14618.4	8033.61	14943.6	13164.7	8513.8	11029
Flt3L	26415.5	20917.4	27093.9	14518.6	23230.2	21591.8	16290.5	22102	11974.1	17977.8
NDV	33285.1	27688.3	21119.3	20214.1		29925.1	24576.1	16080.6	17670.8
Flt3L+NDV	36456.5	31930.3	29600.2	28437.4	18704.8	30501.4	26898	27143.3	25434.2	15683
Figure 5c
% Ly6c	Tumor					TdLN					Spleen
Untr	0.58	0.82	9.91	0.29	0.62	0.71		1.32	0.48	0.83	2.2	2.67	2.33	1.92	2.26
Flt3L	0.58	0.55	0.52	0.95	0.76	0.73	2.43	0.72	0.93	0.53	1.85	3.26	1.9	1.47	1.8
NDV	9.03	2.79	22.63	10.6		19.51	17.74	21.37	23.24	8.47	9.93	11.44	14.42	12.78	7.11
Flt3L+NDV	12.87	11.12	15.78	13.52	12.21	19.78	20.44	32.69	17.93	17.56	15	15.17	21.33	11.19	17.79
Figure 5d
IFNy	Ly6c-								Ly6c+
NDV	0.36	0.09	0.11	0.11	0.4	0.19			2.24	0.67	0.46	1.5	4.11	0.82
NDV+Flt3L	0.77	0.06	0.37	0.54	0.15	0.15	0.14	0.59	5.5	1.34	1.69	4.79	3.06	0.64	3.08	2.14
Tbet	Ly6c-								Ly6c+
NDV	1.3	0.71	0.87	1.03	1.17	0.81			8.29	2.5	5.48	4.98	6.76	2.34
NDV+Flt3L	1.05	0.98	1.26	1.38	2.07	1.21	2.05	0.72	6.77	5.45	10.17	16.89	10.17	4.3	16.45	4.9
CXCR3	Ly6c-								Ly6c+
NDV	0.56	0.37	0.57	0.56	0.49	0.36			6.97	2.01	5.48	2.96	5.01	1.9
NDV+Flt3L	0.47	1.34	0.99	1.43	1.72	1.37	2.46	0.91	4.02	7.31	13.14	24.89	10.8	5.97	21.15	7.27
Ki67	Ly6c-								Ly6c+
NDV	5.44	2.7	3.26	3.5	4.84	2.76			21.18	6.94	11.64	11.18	16.9	7.61
NDV+Flt3L	5.47	2.88	4.85	4.19	5.84	3.8	5	2.77	15.59	9.49	15.25	26.26	18.96	9.41	26.49	10.89
Figure 5e
	CD4 T cells										CD8 T cells
CD69 MFI	Untr			IgG1			aIFNAR				CD69 MFI	Untr			IgG1			aIFNAR
No NDV	1	1	1	1	1	1	1	1	1		No NDV	1	1	1	1	1	1	1	1	1
1 MOI	6.34	5.56	5.62	5.33	6.84	6.13	1.13	1.15	1.32		1 MOI	5.16	4.22	3.52	5.35	5.53	5.45	0.99	1.25	1.04
10 MOI	8.7	8.19	7.39	7.18	7.98	8.47	1.16	1.2	1.19		10 MOI	7.98	6.41	4.97	6.46	8.02	8.8	0.98	1.56	1.2
%Ly6c+	Untr			IgG1			aIFNAR
No NDV	3.83	3.58	3.09	3.48	3.07	3.32	3.53	3.52	3.85
1 MOI	5.19	5.02	5.64	5.29	4.41	4.55	3.46	4.27	3.65
10 MOI	7.7	7.26	6.92	7.35	8.35	9.01	4.05	4.16	3.82

## Sheet: Figure 6
Figure 6b
	IFNy+ CD4 T cells							IFNy+ CD8 T cells							Figure 6e
	Untr		NDV		Flt3L+NDV			Untr		NDV		Flt3L+NDV			IFNy	Flt3L+NDV -		Flt3L+NDV Isot		Flt3L+NDV CD4-depl
	No stim	iNDV	No stim	iNDV	No stim	iNDV		No stim	iNDV	No stim	iNDV	No stim	iNDV			No stim	iNDV	No stim	iNDV	No stim	iNDV
#1	0.23	0.27	0.96	1.58	1.79	2.79		0.72	0.92	1.31	2.91	1.64	4.61		#1	4.86	19.94	8.63	25.72	0.91	1.94
#2	0.16	0.28	1.36	1.92	2.07	3.49		0.46	1.14	1.79	3.33	1.92	6.86		#2	1.3	30.1	1.78	32.72	0.23	7.07
#3	0.18	0.15	0.39	0.79	0.88	1.45		0.32	0.3	0.48	1.6	0.76	3.65		#3	3.82	21.03	4.8	21.05	0.39	9.89
#4	0.08	0.12	0.36	0.71	0.96	2.1		0.16	0.31	0.46	1.66	0.91	5.04		#4	1.86	18.78	2.2	25.34	0.39	12.21
#5			0.53	0.83	0.44	0.93				0.29	2.27	0.79	3.4
#6			0.58	0.59	0.9	1.6				0.53	1.55	1.2	2.99
#7			1.64	2.45	2.62	3.43				2.01	4.48	2.84	5.54
#8			0.48	0.73						0.61	1.62
#9			1.51	2.4						1.89	4.22
Figure 6g						Figure 6h
CD8 mean intensity							IFNy	Untr	Flt3L	NDV	NDV + Flt3L
Untr	Flt3L	NDV	Flt3L + NDV					0.8	1.04	5.31	9.78
96.04	50.65	86.79	229.28					0.86	0.92	3.49	6.56
48.71	118.2	168.74	460.24					0.06	0.4	2.32	2.37
24.21	204.11	192.61	111.34					0.62	0.72	2.63	2.82
30.94	101.63	40.17	250.82								1.73
24.37	91.56	108.1	492.49
19.03	107.38	95.35	148.32				TNF	Untr	Flt3L	NDV	NDV + Flt3L
29.99	117.99	55.28	77.89					0.23	0.11	0.43	4.75
22.56	45.9	47.19	229.07					0.37	0.2	0.4	3.02
34.95	71.99	42.9	93.17					0.08	0.03	0.7	1.19
34.73	58.7	124.28	219.85					0.15	0.16	1.91	1.02
16.28	58.95	253.82	164.62								3.27
23.63	72.69	92.07	420.72
24.66	64.41	81.63	438.59				Tbet	Untr	Flt3L	NDV	NDV + Flt3L
15.47	59.11	139.12	287.26					1.48	1.74	4.59	8.56
14.81	38.86	194.45	329.44					0.67	1.48	4.59	6.98
13.36	27.29	52.06	355.72					0.03	0.84	3.8	3.33
8.89	68.77	243.69	107.21					1.91	0.86	2.51	3.13
10.53	40.79	245.11	171.83								4.14
	49.83		150.57
	28.19		142.43
	44.31		221.35
	99.08		352.41
	45.99		148.19
	41.42		165.74
	77.09		352.86
	33.7		173.94
	33.18		247.64
Figure 6i						Figure 6j
IFNy	Untr	Flt3L	NDV	NDV + Flt3L				anti-GFP T cells
	3.42	4.77	4.96	10.49				NDV	Flt3L + NDV
	3.09	3.97	3.47	13.18				0.52	0.09
	1.9	0.75	1.54	9.7				0.11	3.33
	1.74	2.62	5.44	7.01				0.39	2.04
	0		2.5	6.29				0.19	4.03
								0.08	3.66
Tbet	Untr	Flt3L	NDV	NDV + Flt3L				0.02	3
	5132.85	5083.65	4529.16	5997.24				1.38	0.02
	4858.66	4525.17	3914.14	6688.54					0.4
	3056.5	2320.24	2990.17	6086.15					0.34
	3046.06	4052.75	4514.3	4783.21
	3822.26		4501.61	4450.68
Figure 6l
IFNy+
GFP A20											A20
No pept	Pool 1	Pool 2	Pool 3	Pool 4	Pool 5	Pool 6	Pool 7	Pool 8	GFP-pept		No pept	Pool 1	Pool 2	Pool 3	Pool 4	Pool 5	Pool 6	Pool 7	Pool 8	GFP-pept
2.38	3.03	8.98	7.69	0.65	2.82	1.76	2.37	3.05	22.77		2.36	9.17	33.68	6.67	3.14	1.27	2.13	0.69	17.02	0.93
0	0	8.97	0	3.9	3.16	3.82	5.19	5.88	7.14		0	2.82	6.1	1.12	10	2.94	3.49	0	9.38	0
2.26	5.79	14.78	3.93	2.14	4.86	3.16	4.69	2.51	9.09		3.93	6.56	19.9	10.43	2.69	5.75	3.91	3.07	20.11	3.85
2.08	3.67	5.91	5.37	5.05	4.53	5.91	2.5	4.4	10.92		3.72	2	15.56	1.73	2.18	2.28	1.52	2.5	2.17	0

## Sheet: Figure 7
Figure 7a
Days	Untreated (Wt)												NDV + Flt3L (Wt)												NDV + Flt3L (Batf3-/-)
8	53.3	71.1	119.3	48.2	166.4	156.9	130.2	61.2	73.9	77	65.5	57	72.5	80.7	41.2	28.2	76	39.7	60	85.7	86.5	102.8	67.7	73.3	64.3	81.1	75.5	41.5	60	59.7	57.3	65.5	55.4	59.5	127.9
10	62.2	113.8	120.2	53.8	112.9	118.6	66.2	127.7	89.2	77	55.3	54	72.3	37.1	69.3	34.4	37.8	39	54.3	52.4	78.4	57.9	55.1	70.3	39.4	62.2	53.4	58.5	54	71.6	45.9	59.5	34.8	106.2	24
12	104.1	332.4	242.5	128.5	255.5	178.6	61	195.8	166.2	68.6	120.1	133.4	66.1	106	100.5	74.9	26	46.9	127.1	64.9	200.4	33.1	71.3	99.1	105.6	149	170.8	90.2	261.3	121.3	76.7	107.7	54.7	133.4	132.1
14	109.3	363.9	312.1	195	472.4	189.7	41.8	186.5	214.2	56.5	172.6	195.3	62.2	162.2	80.9	37.3	38.5	0	48	0	302.6	0	0	0	132.8	106.2	378	120.8	271.7	100	125.8	104	61	271.7	435
17	175.4	577.7	482.4	531.4	911.1	192.7	13	210.9	303.5	35.4	187.7	409.2	19	249.5	0	0	0	0	0	32.1	453.6	0	25.5	11.4	139.7	140.9	273	112	681	42.2	301.1	81	122.3	268.7	469.2
19	301.2	972.6	866.9	1026.6	1771.2	349.8	0	232.3	452.6	11	351.4	941	0	428.7	0	0	0	0	0	0	438.8	0	0	0	572.4	228.5	652.1	185.5	866.3	123.2	657.7	194.5	161	518.2	1267.8
21	351.6	1485.8	1420	1720.5	4018.5	609	0	313.8	722.5	0	422	897.8	0	707.9	0	0	0	0	0	0	569.5	0	0	0	1127.2	364.8	735.4	305.7	1479.2	191	687.5	230.5	131.9	756.8	1806.9
24	375.3	2066.7	1868.2	3912.3	5405.7	628.3	0	289.9	878.2	0	749.8	3401.5	0	856.5	0	0	0	0	0	0	810	0	0	0	3822	570.4	1838	416.2	2977	211.8	1616.9	362.1	227.8	1365	3789.4
Figure 7b
Tumor	cDC1					cDC2					DN DCs					pDCs
Untr	0.0485	0.0955	0.0299	0.0346	0.035	0.0565	0.1036	0.0851	0.0711	0.0528	0.1434	0.2518	0.1822	0.082	0.1029	0.0961	0.188	0.1053	0.194	0.1492
Flt3L+NDV (Wt)	0.068	0.2335	0.1248	0.0865	0.0886	0.3844	0.5395	0.629	0.7287	0.3242	0.5293	0.713	1.0743	1.2968	0.3128	0.2892	0.37	0.3988	0.2738	0.1821
Flt3L+NDV (Batf3-/-)	0.0245	0.025	0.0078	0.0064	0.0163	0.6702	1.0042	0.4214	0.5752	1.0058	0.4485	0.82	0.5617	0.4478	0.8811	1.0294	0.5071	0.2176	0.2758	0.5194
TdLNs	cDC1					cDC2					DN DCs					pDCs
Untr	0.0528	0.0485	0.0399	0.0594		0.1116	0.1339	0.0829	0.215		0.0583	0.0899	0.0702	0.0928		0.2239	0.1169	0.1676	0.1738
Flt3L+NDV (Wt)	1.1991	0.5887	0.7659	1.0628	0.473	0.4473	0.3885	0.3106	0.31	0.4102	0.226	0.1215	0.1422	0.1702	0.1885	0.3691	0.2376	0.1866	0.4099	0.2634
Flt3L+NDV (Batf3-/-)	0.0311	0.1346	0.1089	0.0303	0.0417	0.9408	1.5848	2.1134	0.5407	0.7962	0.1341	0.438	0.3739	0.1713	0.2222	0.3052	1.1558	0.527	0.3498	0.5126
Figure 7c
Tumor	CD86					CD40
Untr	18680.6	16078.2	41406.7	11893.1	15270.1	6906.24	9672.35	16897.1	10263.3	6257.61
Flt3L+NDV (Wt)	63699.3	50119.9	66233.6	70200.4	46378.9	15958.6	19290.2	17909.2	19325.2	23676.8
Flt3L+NDV (Batf3-/-)	71287.8	94120.7	74344.7	110851	77514.7	29631.1	33033.3	23245.8	41155.2	24460.7
TdLNs	CD86					CD40
Untr	22782.7	28179.8	36505.8	25808.2		40712	45497	29658.2	48671.9
Flt3L+NDV (Wt)	78540.1	90288.4	105265	89637.6	72282.6	58355.1	52356.9	53226.9	46552.8	52612.5
Flt3L+NDV (Batf3-/-)	165308	136465	151614	125322	131904	80703	55287.3	58189.2	62772.3	74529.2
Figure 7d					Figure 7e					Figure 7f
IFNy	Untr	N+F	N+F Batf3-		IFNy	Untr	N+F	N+F Batf3-		anti-GFP T cells	Untr	N+F	N+F Batf3-
	0.84	7.52	0.93			31.5	16.71	21.77			0.29	1.23	0.09
	2.33	6.88	2.14			16.71	61.94	18.06			0.12	1.26	0.25
	0.94	2.53	1.46			13.64	55.61	26.88			0.3	0.88	0.04
	3.84	3.41	1.95			19.76	31.47				0.87	0.88	0.13
	1.6		2.37				84.23				0.4	0.68	0.38
							70.96				0.86	0.7	0.2
Tbet	Untr	N+F	N+F Batf3-								0.52	5.49
	1.33	6.08	2.47								0.21	7.29
	1.93	4.74	2.96								0.5	1.05
	1.61	2.68	1.26								0.19	0.19
	2.48	3.35	3.01								0.28	0.29
	2.23		0.91								0.5	1.07
TNF	Untr	N+F	N+F Batf3-
	0.29	0.9	0.42
	0.98	1.31	0.96
	0.43	0.87	0.32
	0.42	1.12	0.58
	0.37		0.78
Figure 7h
Tumor size (mm3)
Days	IgG2b								aCD4										aCD8									IgG1									aIFNAR
5	0	0	0	0	0	0	0	0	0	0	0	0	0	0	0	0	0	0	0	0	0	0	0	0	0	0	0	0	0	0	0	0	0	0	0	0	0	0	0	0	0	0	0	0	0	0
9	71.1	189.2	151.5	79.4	76.1	83.7	153.8	122.3	78.4	82.5	88.3	65.3	155.6	65.2	51.5	96.6	67.7	141.1	140.4	93.9	38.8	22.3	63.6	86.7	107.1	91.1	90.3	68.2	98.6	73	63.2	41.5	29.8	108.6	67	31.2	90.8	77.2	38.6	74.4	74.3	65.7	40.5	55.4	52.7	57.6
11	34.1	137.3	151.5	62	72.9	39.6	61.8	114.9	100.8	151.8	123	98.2	160.7	93.6	17.6	65.3	96.4	310.5	181.4	56.2	151.9	102	63.6	120.6	120.1	120.4	52.5	43.7	156.3	121.3	65.5	31.4	35.9	70.1	93.3	40.7	129.7	137.4	114.2	86.8	295	138.8	71.3	105.2	173.2	158.5
13	21.1	58.8	171.4	15.6	20	0	44.7	83.5	63.2	194.2	75.2	19.5	74.3	24.3	19.6	12.8	32.1	311.9	295.6	159.5	96.3	192.8	121	100.4	194	183	71.1	18.1	139.3	80.3	46.8	12.4	41	18.3	29.6	17.4	57.9	73.9	123.2	100.4	448.7	266.8	48.4	127.1	308.2	176.3
15	19.1	42.8	154.8	18.5	19.8	19.2	55	37.8	11.4	192.8	78.1	12.7	55.8	33.1	17.3	19.5	33.5	181.4	615	401	208.4	462.8	181.4	183.6	253.6	676.4	128.2	8.8	94	40	70.6	25.7	28.8	21	41	10.9	100.8	43.4	113.8	52.2	723.2	280.5	169	173.3	468.2	179.8
17	0	29.4	112.3	0	0	0	0	35.9	0	104.9	0	0	0	0	0	0	0	159.9										0	97.7	34.7	0	0	13.9	22	21	0	28.4	39.4	58.8	74.7	876.6	469.4	30.5	263.2	537.8	64.7
19	0	0	27.2	0	0	0	0	0	0	94.6	0	0	0	0	0	0	0	48.7										0	53.1	0	0	0	0	0	0	0	0	33.9	50.8	73.1	1191.9	531.7	0	411.8	377.7	56
21	0	0	0	0	0	0	0	0	0	36.7	0	0	0	0	0	0	0	0										0	31.3	0	0	0	0	0	21.7	0	0	0	0	45.1	1672.8	778.3	0	423.4	463.4	50.4
23	0	0	0	0	0	0	0	0	0	17.8	0	0	0	0	0	0	0	0										0	0	0	0	0	0	0	0	0	0	0	0	49.1	2511	890.8	0	889.6	694.3	54.7
Figure 7I
IFNy	No stim				GFP-pept
Undepl	4.86	1.3	3.82	1.86	5.05	5.85	5.06	10.27
Isot	8.63	1.78	4.8	2.2	8.92	16.48	6.76	13
CD4-depl	0.91	0.23	0.39	0.39	1.04	1.68	5.3	2.47

## Sheet: Figure S1
Figure S1a
SUDHL4
0h	24h			48h			72h
No NDV	No NDV	1 MOI	10 MOI	No NDV	1 MOI	10 MOI	No NDV	1 MOI	10 MOI
0.25	0.633	0.416	0.557	1.06	0.534	0.411
0.25	0.633	0.499	0.569	0.956	0.499	0.381
0.25	0.645	0.54	0.399	1.3	0.803	0.387	1.41	0.716	0.281
0.25	0.575	0.586	0.481	1.45	0.827	0.469	1.24	0.845	0.328
0.25	0.434	0.422	0.317	1.01	0.657	0.311	1.44	0.912	0.463
0.25	0.592	0.375	0.334	0.868	0.622	0.399	1.23	0.979	0.493
A20
0h	24h			48h			72h
No NDV	No NDV	1 MOI	10 MOI	No NDV	1 MOI	10 MOI	No NDV	1 MOI	10 MOI
0.25	0.798	0.528	0.516	3.94	1.42	0.422	5.44	1.572	0.598
0.25	0.938	0.48	0.446	4.04	1.49	0.364	4.22	2.02	0.398
0.25	0.75	0.598	0.1994	3.1	1.196	0.176	5	1.244	0.129
0.25	0.832	0.634	0.212	2.94	1.162	0.1524	4.8	1.348	0.0704
0.25	0.574	0.376	0.246	4.16	1.83	0.692	4.64	1.924	0.234
0.25	0.528	0.41	0.34	3.62	1.606	0.388	4.6	1.736	0.622
0.25	0.41	0.398	0.316	3.4	0.61	0.1876	4.62	0.974	0.398
0.25	0.388	0.34	0.34	3.44	0.892	0.258	4.72	0.868	0.234
Figure S1h
Cleaved caspase 3
Untr	NDV
622.26	2267.89
616.225	2746.07
538.515	2217.55
601.536	1160.53
1055.99	1638.35
1076.73	1618.38
1696.31	1568.3
1985.16	1654.78
1297.04	1264.55
1225.27	2796.76
1379.07	2417.32
1343.05	2399.2
1198.09	2113.46
1470.22	2591.81
1344.87	2391.63
1417.12	2308.79
1338.37	2152.43
2016.63	2909.5
1118.27	3037.98
1833.44	3865.57
1190.05	4713.88
1735.87	2662.28
1335.68	2884.52
812.459	2863.13
1804.05	1770.53
1838.24	1553.47
1922.14	1180.01
1766.32	1801.21
1672.56	1702.56
	2656.38
	3000.58
	2243.74

## Sheet: Figure S2
Figure S2a
	cDC1							cDC2							pDCs
	Untr			+Flt3L				Untr			+Flt3L				Untr			+Flt3L
	No NDV	1 MOI NDV	10 MOI NDV	No NDV	1 MOI NDV	10 MOI NDV		No NDV	1 MOI NDV	10 MOI NDV	No NDV	1 MOI NDV	10 MOI NDV		No NDV	1 MOI NDV	10 MOI NDV	No NDV	1 MOI NDV	10 MOI NDV
I-Ad	1	1.76	1.81	1.07	1.88	1.88	I-Ad	1	1.25	1.29	0.87	1.43	1.41	I-Ad	1	0.509	0.446	0.397	0.645	0.696
	1	1.73	1.91	1.35	1.62	1.87		1	1.17	1.26	0.93	1.05	1.19		1	2.161	2.532	1.859	1.822	2.145
	1	1.5	1.72	1.1	1.51	1.71		1	1.08	1.22	0.83	1.07	1.24		1	3.391	5.567	1.843	2.794	5.474
CD86	1	3.49	3.48	1.96	4.04	3.84	CD86	1	6.3	6.95	2.31	6.77	6.29	CD86	1	14.037	12.639	1.063	5.71	5.936
	1	3.51	4.05	2.37	2.7	3.28		1	5.38	6.71	1.7	4.44	5.6		1	3.503	6.893	1.495	4.294	7.655
	1	4.4	4.13	1.85	4.66	4.89		1	6.04	6.89	1.28	6.21	6.41		1	20.965	26.498	1.903	9.307	38.02
CD40	1	3.92	4.19	2.18	6.55	5.99	CD40	1	5.1	5.57	1.93	6.97	6.35	CD40	1	2.943	2.817	0.61	1.878	1.612
	1	4.97	6.85	3.42	4.34	6.06		1	3.71	5.65	1.62	3.79	4.64		1	1.422	2.353	1.325	1.447	2.001
	1	7.62	7.87	1.81	9	8.67		1	6.59	6.02	1.3	7.77	7.69		1	2.518	2.427	0.362	1.797	2.825
PDL1	1	3.7	3.57	1.06	4.33	4.28	PDL1	1	6.23	5.62	0.91	5.45	5.01	PDL1	1	4.819	4.697	0.275	1.306	1.533
	1	3.19	3.89	1.73	2.64	3.68		1	4.08	4.97	0.64	2.38	3.33		1	3.497	4.084	1.421	1.801	2.458
	1	3.35	3.19	1.32	3.83	4.01		1	3.9	3.82	0.61	3.17	3.49		1	7.648	7.279	1.161	2.92	9.77
Figure S2b					Figure S2c
HLA-DR	No NDV	1 MOI NDV	10 MOI NDV		cDCs		pDCs
	1	1.65	2.22		Pre	Post	Pre	Post
	1	1.67	1.6		1.032	11.6024	0.0269	1.4621
	1	1.13	1.5		1.5877	12.8955	0.0153	0.7868
	1	2.45	3.01		5.7357	22.073	0.0517	0.1807
					3.6847	21.271	0.0006	0.0493
CD86	No NDV	1 MOI NDV	10 MOI NDV		5.3432	13.5394	0.054	0.7647
	1	2.61	4.29
	1	3.72	4.5		All cDCs	HLA-DR					CD86					CD40							HLA-DR						CD86						CD40
	1	2.6	3.98		Pre	1	1	1	1	1	1	1	1	1	1	1	1	1	1	1		pDCs	1	1	1				1	1	1				1	1	1
	1	4.35	5.65			1.26	1.09	1.21	1.4	1.36	1.52	1.46	1.53	1.71	1.76	1.66	1.19	1.29	1.38	0.96		Pre	1.133	1.16	1.691				1.168	1.543	0.485				2.225	1.492	0.992
						1.32	1.42	1.8	1.74	1.6	1.6	1.32	1.32	2.23	3.21	1.09	0.76	1.37	2.17	1.8			1.297	1.148	1.919				3.581	3.197	0.653				2.001	0.77	1.837
CD40	No NDV	1 MOI NDV	10 MOI NDV
	1	1.56	2.68		Post	1	1	1	1	1	1	1	1	1	1	1	1	1	1	1			1	1	1	1	1	1	1	1	1	1	1	1	1	1	1	1	1	1
	1	2.88	3.07				1.14	1.17	1.75	1.79		1.54	1.74	1.73	2.73		1.22	1.22	1.23	2.35		Post		0.707	1.095	1.065	1.356	1.751		0.845	1.88	2.018	0.832	3.356		1.231	1.411	1.455	0.688	6.213
	1	1.64	2.64			1.51	1.64	2.01	2.34	2.29	3.33	2.17	3.32	3.99	5.31	4.99	0.82	1.79	1.88	5.29			1.757	0.908	0.605	0.677	1.714	1.893	7.376	1.872	0.566	0.894	0.735	5.842	12.637	2.869	0.403	0.803	0.84	9.197
	1	3.55	4.86
PDL1	No NDV	1 MOI NDV	10 MOI NDV
	1	2.16	3.25
	1	2.53	2.92
	1	2.85	4.25
	1	3.54	4.57
Figure 2d
Fold change vs No NDV
	I-Ad			H2kD			CD86			CD40			PDL1
Ctrl	2.07	2.179	2.191	2.687	3.536	3.587	4.087	5.064	4.95	2.852	3.366	3.234	5.482	6.017	5.35
Axl-inh	1.623	1.71	1.494	3.677	3.896	3.048	3.28	3.495	3.306	2.007	2.294	1.921	3.585	4.077	3.86
	I-Ad			H2kD			CD86			CD40			PDL1
IgG1	2.479	2.301	2.558	2.106	2.104	2.518	3.212	2.865	3.236	2.879	2.955	3.506	6.445	5.952	7.697
aClec9A	2.439	2.445	2.396	2.321	2.418	2.353	3	2.863	2.86	3.417	3.706	3.191	8.059	7.117	6.816
Figure 2e
%GFP+	No NDV					10 MOI NDV						%GFP+	No NDV					10 MOI NDV
All DCs	16.97	12.6	15.9	11.84	7.12	26.83	38.96	55.63	25.97	25.78		cDC1	24.85	13.69	16.75	9.03	11.95	52.08	70.37	60.27	66.04	56.13
F4/80+ Mφs	16.94	12.35	20.05	11.8	11.98	31.05	38.86	55.42	26.04	48.24		cDC2	19.09	14.52	15.69	8.67	7.05	31.25	36.78	54.64	55.51	48.4
Ly6C+ Monos	3.64	2.56	17.26	3.49	1.62	4.73	24.48	31.83	8.84	8.98
T/NK cells	0	1.22	1.61	1.02	1.46	1.71	2.07	3.59	0.87	2.17

## Sheet: Figure S4
Figure S4d
Mφs (F4/80+)
Untreated	Flt3L	NDV	NDV + Flt3L
0.0868	0.2869	0.0992	0.3016
0.1405	0.5301	0.276	0.3597
0.2703	0.4822	0.1823	0.1356
0.2023	0.2456	0.1455	1.5561
0.1847	0.2432		0.0584
Monos (Ly6C+)
Untreated	Flt3L	NDV	NDV + Flt3L
0.0586	0.2639	0.0277	0.4199
0.1118	0.182	0.0995	0.4827
0.1045	0.381	0.094	0.457
0.0547	0.818	0.0264	0.4323
0.0519	0.3277		0.303
Neutrophils (Ly6G+)
Untreated	Flt3L	NDV	NDV + Flt3L
0.1474	0.1453	0.1868	0.3282
0.2014	0.2922	0.3801	0.6594
0.5346	0.1956	0.8038	0.4688
0.3208	0.1895	1.594	0.457
0.147	0.2167		0.1262

[truncated: 4 more sheets: Figure S5, Figure S6, Figure S7, Figure S8]
